# Supplementary material for: The Antioxidant and Proapoptotic Effects of Sternbergia clusiana Bulb Ethanolic Extract on Triple-Negative and Estrogen-Dependent Breast Cancer Cells In Vitro
Source: Plants (Basel). 2023 Jan 24;12(3):529. doi: 10.3390/plants12030529 (PMC9920827; doi:10.3390/plants12030529)
Supplement: Supplementary file 1 [file plants-12-00529-s001.zip]

Archive with 2 entries (2 files):
- LCMS- Targeted compounds- Supplementary table.xlsx
- Supplementary figures of full length blots.pdf
